# Supplementary material for: The Endophytic Strain Trichoderma asperellum 6S-2: An Efficient Biocontrol Agent against Apple Replant Disease in China and a Potential Plant-Growth-Promoting Fungus
Source: J Fungi (Basel). 2021 Dec 8;7(12):1050. doi: 10.3390/jof7121050 (PMC8705406; doi:10.3390/jof7121050)
Supplement: Supplementary file 1 [file jof-07-01050-s001.zip]

Archive with 1 entries (1 files):
- jof-1474129-supplementary.pdf
